# Supplementary material for: Development and validation of mortality prediction models for heart transplantation using nutrition-related indicators: a single-center study from China
Source: Front Cardiovasc Med. 2024 Feb 26;11:1346202. doi: 10.3389/fcvm.2024.1346202 (PMC10926190; doi:10.3389/fcvm.2024.1346202)
Supplement: Supplementary file 2 [file Table1.xlsx]

## Sheet: Sheet2
Variables	Derivation cohort (n = 299)	Validation cohort (n = 129)	P value
Recipients
Gender (male)	240 (80.3%)	102 (79.1%)	0.777
Age (years)	48.67 ± 12.33	46.12 ± 11.99	0.076
BMI (kg/m2)	22.88 ± 4.04	23.31 ± 3.75	0.281
Diagnosis			0.096
Ischemia cardiomyopathy	181 (60.5%)	91 (70.5%)
Non-ischemia cardiomyopathy	69 (23.1%)	17 (13.2%)
Congenital heart disease	43 (14.4%)	21 (16.3%)
Other heart disease	6 (2.0%)	0 (0%)
ABO blood type			0.086
A	107 (35.8%)	38 (29.5%)
B	72 (24.1%)	43 (33.3%)
O	95 (31.8%)	43 (33.3%)
AB	25 (8.4%)	5 (3.9%)
Hypertension	51 (17.1%)	18 (14.0%)	0.464
Diabetes mellitus	49 (16.4%)	15 (11.6%)	0.184
Hyperlipemia	12 (4.0%)	7 (5.4%)	0.55
Chronic liver disease	23 (7.7%)	9 (7.0%)	0.796
Chronic kidney disease	20 (6.7%)	6 (4.7%)	0.418
History of smoking	119 (39.8%)	58 (45.0%)	0.32
History of alcoholism	69 (23.1%)	35 (27.1%)	0.369
Cardiac surgery history (yes)	79 (26.4%)	32 (24.8%)	0.726
IABP	5 (1.7%)	2 (1.6%)	0.927
ECMO	5 (1.7%)	0 (0%)	0.14
Donors Characteristics
Donor gender (male)	267 (89.3%)	110 (85.6%)	0.251
Donor age (years)	35.51 ± 11.64	35.04 ± 12.51	0.71
Donor BMI (kg/m2)	22.54 ± 3.14	22.71 ± 3.93	0.634
Donor/recipient BMI	1.01 ± 0.20	0.99 ± 0.22	0.441
Donor/recipient age	0.79 ± 0.37	0.81 ± 0.41	0.586
Donor/recipient gender			0.116
Male/male	221 (73.9%)	87 (67.4%)
Male/female	46 (15.4%)	17 (13.2%)
Female/male	19 (6.4%)	15 (11.6%)
Female/female	13 (4.3%)	10 (7.8%)
Recipient/donor blood-type			0.423
Identical	243 (81.3%)	109 (84.5%)
Different	56 (18.7%)	20 (15.5%)
Cause of death			0.173
Brain Injury	186 (64.8%)	66 (53.7%)
Cerebral hemorrhage	85 (29.6%)	50 (40.7%)
Brain Tumor	10 (3.5%)	4 (3.3%)
Others	6 (2.1%)	3 (2.4%)
Cold ischemia time (min)	333.83 ± 106.69	336.34 ± 114.71	0.827
Aortic crossclamp time (min)	32.05 ± 12.43	33.44 ± 19.90	0.38
Cardiopulmonary bypass time (min)	113.26 ± 37.28	123.67 ± 94.30	0.103
Preoperative Blood Index
Hb (g/L)	134.60 ± 22.16	134.02 ± 21.27	0.804
RBC (1012/L)	4.46 ± 0.72	4.47 ± 0.78	0.911
HCT (%)	40.67 ± 6.22	40.47 ± 6.15	0.763
Bilirubin (μmol/L)	28.27 ± 21.02	28.42 ± 27.63	0.947
ALT (U/L)	72.62 ± 315.98	46.75 ± 85.36	0.361
AST (U/L)	62.92 ± 274.84	38.86 ± 80.07	0.33
SCr (μmol/L)	98.82 ± 43.54	99.24 ± 65.57	0.937
BUN (mmol/L)	8.31 ± 3.97	7.66 ± 3.07	0.097
UA (μmol/L)	503.16 ± 176.06	474.07 ± 153.87	0.104
TC (mmol/L)	3.63 ± 1.00	3.62 ± 0.92	0.91
BNP	5365.37 ± 6173.90	4861.12 ± 5928.09	0.472
LDL-C (mmol/L)	2.23 ± 0.79	2.20 ± 0.75	0.714
TG (mmol/L)	1.17 ± 0.66	1.23 ± 0.69	0.344
NRI (pg/mL)	100.47 ± 11.89	102.75 ± 10.42	0.06
