# Supplementary material for: Development and validation of mortality prediction models for heart transplantation using nutrition-related indicators: a single-center study from China
Source: Front Cardiovasc Med. 2024 Feb 26;11:1346202. doi: 10.3389/fcvm.2024.1346202 (PMC10926190; doi:10.3389/fcvm.2024.1346202)
Supplement: Supplementary file 3 [file Table2.xlsx]

## Sheet: Sheet1
	Models, Odds Ratio (95% CI)
	1. Age, NRI, TG, SCr	2. Age, NRI	3. NRI
Predictors
Age, per year increase	1.04 (1.02 - 1.07)	1.04 (1.02 - 1.07)
NRI, per unit increase	0.98 (0.96 - 0.99)	0.97 (0.96 - 0.99)	0.98 (0.96 - 0.99)
TG, mmol/L
≥ 1.2	1 [Reference]
0.6-<1.2	2.62 (1.26 - 5.44)
<0.6	4.99 (2.01 - 12.39)
Scr, μmol/L
<85	1 [Reference]
85-<130	1.80 (1.02 - 3.18)
≥ 130	2.29 (1.10 - 4.78)
Model performance measures
Akaike Information Criterion	683.4	696.8	710.6
C statistic	0.72 (0.67 - 0.78)	0.68 (0.62 - 0.74)	0.59 (0.53 - 0.66)
Integrated discrimination improvement, %b		6.9 (1.8 - 15.1)	14.7 (7.4 - 26.2)
P value		p = 0.005	p < 0.001
Net reclassification improvement, %
Continuous		36.9 (17.0 - 51.6 )	46.6 (30.5 - 64.3)
P value		p = 0.007	p < 0.001
Categoricalc		21.2 (-2.8 - 38.5)	41.8 (9.9 - 58.8)
P value		p = 0.039	p < 0.001
