# Supplementary material for: Development and validation of mortality prediction models for heart transplantation using nutrition-related indicators: a single-center study from China
Source: Front Cardiovasc Med. 2024 Feb 26;11:1346202. doi: 10.3389/fcvm.2024.1346202 (PMC10926190; doi:10.3389/fcvm.2024.1346202)
Supplement: Supplementary file 4 [file Table3.xlsx]

## Sheet: Sheet1
	Models, Odds Ratio (95% CI)
	1. Age, NRI, SCr, TG	2. Age, NRI	3. NRI
Akaike Information Criterion	252	253	258.1
C statistic	0.71 (0.62 - 0.81)	0.67 (0.57 - 0.77)	0.63 (0.53 - 0.73)
Integrated discrimination improvement, %b		4.3 (-0.4 - 15.3)	13.2 (3.6 - 31.7)
P value		0.085	0.003
Net reclassification improvement, %
Continuous		25.5 (-8.2 - 48.8)	40.0 (10.3 - 65.0)
P value		0.142	0.017
Categoricalc		20.6 (-9.1 - 56.7)	60.7 (9.0 - 100.5)
P value		0.22	0.008
